# Supplementary material for: On the Nature of Stationary and Time-Resolved Fluorescence Spectroscopy of Collagen Powder from Bovine Achilles Tendon
Source: Int J Mol Sci. 2023 Apr 21;24(8):7631. doi: 10.3390/ijms24087631 (PMC10145534; doi:10.3390/ijms24087631)
Supplement: Supplementary file 1 [file ijms-24-07631-s001.zip]

Archive with 1 entries (1 files):
- ijms-2303304-supplementary.pdf
